# Supplementary material for: Rituximab in combination with cyclosporine and steroid pulse therapy for childhood-onset multidrug-resistant nephrotic syndrome: a multicenter single-arm clinical trial (JSKDC11 trial)
Source: Clin Exp Nephrol. 2023 Nov 27;28(4):337–48. doi: 10.1007/s10157-023-02431-0 (PMC10955017; doi:10.1007/s10157-023-02431-0)
Supplement: Supplementary file 2 — Supplementary file2 (XLSX 16 KB) [file 10157_2023_2431_MOESM2_ESM.xlsx]

## Sheet: Sheet2
Table 1: Schedule
	Screening period	Treamtment period (following completion of investigational drug administration)													Clinical trial Discontinuation
Day	Within	1	8	15	22	29	36	57	85	113	141	169	Relapse
	35 days
Visit		1	2	3	4	5	6	7	8	9	10	11
Confirmation of eligibility	○
Steroid pulse therapy		○					○	○	○	○
Rituximab administration			○	○	○	○
Medical examination	○	○	○	○	○	○	○	○	○	○	○	○	○		○
Concomitant drug survey	○	○	○	○	○	○	○	○	○	○	○	○	○		○
Patient diary	○	○	○	○	○	○	○	○	○	○	○	○	○
Height/weight	○	○	○	○	○	○	○	○	○	○	○	○	○		○
Blood pressure, pulse, body temperature	○	○	○	○	○	○	○	○	○	○	○	○	○		○
Pregnancy test	○
HIV, HCV, HBV	○
Electrocardiogram	○											○			○
Chest X-ray	○											○			○
Condition evaluation	○	○	○	○	○	○	○	○	○	○	○	○	○		○
Adverse event evaluation		○	○	○	○	○	○	○	○	○	○	○	○		○
Hematological examination	○	○	○	○	○	○	○	○	○	○	○	○	○		○
Blood biochemical examination	○	○	○	○	○	○	○	○	○	○	○	○	○		○
Immunoglobulin examination		○				○		○		○		○			○
Estimated glomerular filtration rate	○	○				○		○	○	○	○	○			○
Urinalysis	○	○	○	○	○	○	○	○	○	○	○	○	○		○
Peripheral blood B-cell count	○		○			○			○	○	○	○	○		○
Human anti-chimeric antibodies			○						○			○			○
Rituximab blood concentration			○	○	○	○	○		○	○	○	○
